# Supplementary material for: Scientometrics Evaluation of Published Scientific Papers on the Use of Proteomics Technologies in Mastitis Research in Ruminants
Source: Pathogens. 2024 Apr 15;13(4):324. doi: 10.3390/pathogens13040324 (PMC11053840; doi:10.3390/pathogens13040324)
Supplement: Supplementary file 1 [file pathogens-13-00324-s001.zip]

Archive with 1 entries (1 files):
- pathogens-2928390-supplementary.pdf
